# Supplementary material for: BnaA01.BRC1 Negatively Regulates Branch Number and Responds to Gibberellin Signaling in Brassica napus
Source: Plants (Basel). 2026 Jun 10;15(12):1795. doi: 10.3390/plants15121795 (PMC13306499; doi:10.3390/plants15121795)
Supplement: Supplementary file 1 [file plants-15-01795-s001.zip]

Archive with 8 entries (8 files):
- Figure S1.tif
- Figure S2.tif
- Figure S3.tif
- Figure S4.tif
- Figure S5.tif
- Figure S6.tif
- Table S1.xlsx
- Supplementary Figures.pdf
