# Supplementary material for: BnaA01.BRC1 Negatively Regulates Branch Number and Responds to Gibberellin Signaling in Brassica napus
Source: Plants (Basel). 2026 Jun 10;15(12):1795. doi: 10.3390/plants15121795 (PMC13306499; doi:10.3390/plants15121795)
Supplement: Supplementary file 1 [file plants-15-01795-s001.zip › Table S1.xlsx]

## Sheet: Sheet1
Table S1. Primers used in this study
Primers	Primers sequences (F) (5'→3')	Primers sequences (R) (5'→3')	Purpose
BnaA01.BRC1	GTTTCGCAGTTTACAACGATTTT	GCTGCTGCTGCTCTATGGAA	RT-qPCR
BnaA06.RGA1	GCTTTGAACCCGGAGATTAATA	ACTCGACGAATCAACCGCA
AtBRC1	GGCACAGCAAGATCAAAACGG	AATCCAAGCATGTCTTGTAAGCCAA
PAN580-BnBRC1	GACTAGTATGAAAAATGCCAAGAAACC	CGGGATCCCATATTATGATAGTTGTACAAGAAGTGA	Construction of Subcellular localization vector
M13	GTAAAACGACGGCCAGT	CAGGAAACAGCTATGAC
PGBKT7-BnBRC1	CATGCCATGGATGAAAAATGCCAAGAAACC	CGGGATCCCATATTATGATAGTTGTACAAGAAGTGATG	Construction of yeast two-hybrid vectors
PGADT7-BnaA06.RGA1	GGAATTCATGAAGAGGGATCTTCATCAG	CGGGATCCTCAGTGCACAGCCGAGA
PGADT7-BnaC09.RGA2	GGAATTCATGAAGAGAGATCTCCATCAGTTT	CGGGATCCTCAGTGCGCCGCCAA
pBnaA01.BRC1	CCCAAGCTTATGGGTCACTTTTATTGGT	CCCATGGTTTTCGGGTCTTGAGTAGTTG	Construction of the BnaBRC1 promoter GUS fusion expression vector.
1305.1	CCCCAGGCTTTACACTTTATGCT	GTGTTGATCGGGTACAGACTAGT
pBnaA01.BRC1F-2	CCCAAGCTTTATCTATATTTTGATTTCATATTAATTGTAA
pBnaA01.BRC1F-3	CCCAAGCTTAAACAAAACGAATATATACTTCTTTTC
pBnaA01.BRC1F-4	CCCAAGCTTGGTACTCTCGTTCTCTCACTCCA
pBnaA01.BRC1F-5	CCCAAGCTTTGGTACAAGTGTCATTCTCAAA
pBnaA01.BRC1F-6	CCCAAGCTTCCTTATAATGACAATTATTGCTCAC
pBnaA01.BRC1F-7	CCCAAGCTTTCTTCCTTTGAACAACACCATT
pBnaA01.BRC1R-1105	CCCATGGCGTTAATGGTAGAGGAAGGGC
Desred-BnBRC1	CGGGATCCATGAAAAATGCCAAGAAACC	CCCAAGCTTCATATTATGATAGTTGTACAAGAAGTGATG	Construction of the BnaBRC1 overexpression vector.
Desred	TGGAGAGGACACTAGTGGATCC	CAGGAAACAGCTATGAC
CRISPR	TATATACAGCTAGAGTCGAAGTAG	TGGGAATCTGAAAGAAGAGAAGCA	Genotyping of BnaBRC1 knockout lines.
CRISPR-1	TCTTATCTAAGCGATGTGGGACTT	GATGAAGTGGACGGAAGGAAGGAG
BnaA01g26700D	ATGAAAAATGCCAAGAAACC	CTGCTGAATCCGCCGTGTTT
BnaA03g34820D	CCATCAGTGAAGACTACATGTTATT	GTTTGAGACTCCTCGCAGC
BnaC01g34090D	CAAGAAACCAAGCAGAACG	TTGATAGAAAATTGAAACTGTAACT
BnaC05g51920D	TTTTCTCACTTCGAATCCGT	CTGCCTCTATCCTCGACTGT
BnaCnng23770D	TCAACACATCAAACAATCATCTT	GGTCGAGTTAGTATTGCTGCC
